# Supplementary material for: Chrysanthemum morifolium Flower Extract Ameliorates Obesity-Induced Inflammation and Increases the Muscle Mitochondria Content and AMPK/SIRT1 Activities in Obese Rats
Source: Nutrients. 2021 Oct 19;13(10):3660. doi: 10.3390/nu13103660 (PMC8539674; doi:10.3390/nu13103660)
Supplement: Supplementary file 1 [file nutrients-13-03660-s001.zip]

Archive with 1 entries (1 files):
- nutrients-1371278-supplementary.pdf
